# Supplementary material for: Elevation of IL-8 secretion induced by PEDV infection via NF-κB signaling pathway
Source: Front Cell Infect Microbiol. 2024 Jul 22;14:1422560. doi: 10.3389/fcimb.2024.1422560 (PMC11298435; doi:10.3389/fcimb.2024.1422560)
Supplement: Supplementary file 1 [file Table_1.xlsx]

## Sheet: Sheet1
Fig.1a				TNF-α			IL-8			IL-12			IL-18
		0h	1.01673	1.09127	0.917412	1.04247	1.23114	0.702222	0.924221	0.900468	0.964066	1.03123	0.981256	0.961278
		12h	0.987123	0.987612	0.912753	1.25701	1.32869	1.20581	0.922295	0.993637	0.970088	0.998575	0.901578	0.974438
		24h	1.01376	0.999156	0.916783	1.01396	1.39474	0.97942	0.931435	0.907659	0.926275	2.01678	1.58678	1.3489
		48h	5.1301	7.67132	7.78853	7.17315	9.89612	9.97923	0.991621	0.987431	0.961346	1.34121	1.30127	1.29034
		72h	60.5615	89.9802	38.89	15.7651	29.0981	16.0012	0.982135	0.991431	0.901238	1.3489	1.33479	1.52165
Fig.1b				Mock			PEDV
		12h	15.257	57.5738	51.7098	60.2074	63.9962	66.5242
		24h	30.4682	89.313	55.4682	220.686	100.58	123.531
		48h	200.987	40.2671	120.025	370.171	590.065	483.382
		72h	110.654	180.737	350.89	790.246	812.723	1240.1
Fig.1c				Mock			PEDV
		12h	1	1	1	5.11168	8.76894	10.7786
		24h	1	1	1	19.8946	45.0097	17.7643
		48h	1	1	1	60.7767	100.783	45.9128
Fig.1d				Mock			PEDV
		12h	10.0981	9.0146	8.7732	10.7312	6.7856	7.7871
		24h	10.7832	10.7823	8.8878	67.9085	43.0912	19.8121
		48h	39.9981	9.7876	51.8967	200.822	100.344	189.781
		72h	40.4521	77.7832	29.8921	239.673	260.452	318.336
Fig.2a				Mock			PEDV
		Colon	1	1	1	10.3354	8.7781	9.22344
		Jejunum	1	1	1	30.7823	19.7057	25.8735
		Ileum	1	1	1	16.0039	25.5685	9.51289
		Duodenum	1	1	1	7.78411	8.68514	10.7053
Fig.2b				Mock			PEDV
			93.1793	95.1752	90.4781	178.066	190.457	332.144
Fig.3a				Mock			PEDV
		24 h	350.2	309.1	270.3	701.3	1000.1	610.3
		48 h	100.4	189.4	240.2	590.1	890	480
Fig.3b				DMSO			NF-κB inhibitor
		12 h	11.3334	8.5323	10.8871	10.9092	5.5134	6.8997
		24 h	15.8227	79.7763	39.0927	19.8223	37.7762	8.8891
		48 h	241.379	127.55	189.909	51.4389	90.7721	67.8904
		72 h	240.667	316.998	287.878	112.912	158.926	90.7601
Fig.3c				DMSO			NF-κB inhibitor
		12 h	71.2178	80.2781	110.091	77.7329	42.0967	50.6645
		24 h	130.89	192.091	101.022	51.0991	98.2431	55.4453
		48 h	300.776	510.09	311.142	70.2112	118.889	77.6623
		72 h	1000.33	700.544	850.095	200.342	310.978	245.036
Fig.3d				Control			NF-κB inhibitor
		0 h	6.3	6.2	6.3	6.2	6.3	6.1
		24 h	7.9	7.8	7.4	7.3	7.5	6.9
		48 h	8.8	8.1	8.4	8.3	8.4	8.1
		72 h	8.3	8.5	8.7	8.4	8.3	8.6
		96 h	8.1	8.2	8.5	8.1	8	8.2
Fig.4a				M			E			N			Vector
		12h	0.987123	0.987612	0.912753	2.00955	1.53675	1.95012	1.19927	1.3289	1.52123	1	1	1
		24h	1.89048	2.03672	2.38037	1.78457	1.89048	2.10461	0.931778	1.11776	0.998167	1	1	1
		48h	1.1489	1.67033	0.980718	1.26701	1.29023	1.51452	0.980781	0.993356	1.15644	1	1	1
Fig.4c				Vector			pCAGGS-E			pCAGGS-M			pCAGGS-N
			1	1	1	41.1	62.8	51.1	105.8	85.3	98.3	2.9	1.9	2.4
Fig.4d				Vector			E 50 ng			E 100 ng			E 150 ng
			1	1	1	13.2	15	30.2	71	80.8	50.3	100.3	91	112.6
Fig.4e				Vector			M 50 ng			M 100 ng			M 150 ng
			1	1	1	17	19	21	91	89.2	108	98	109.4	123.1
